# Supplementary material for: Relaxation–Diffusion T2–ADC Correlations in Breast Cancer Patients: A Spatiotemporally Encoded 3T MRI Assessment
Source: Diagnostics (Basel). 2023 Nov 23;13(23):3516. doi: 10.3390/diagnostics13233516 (PMC10705897; doi:10.3390/diagnostics13233516)
Supplement: Supplementary file 1 [file diagnostics-13-03516-s001.zip]

Archive with 1 entries (1 files):
- diagnostics-2688335-supplementary.pdf
